# Supplementary material for: Unsymmetric Cisplatin-Based Pt(IV) Conjugates Containing a PARP-1 Inhibitor Pharmacophore Tested on Malignant Pleural Mesothelioma Cell Lines
Source: Molecules. 2021 Aug 5;26(16):4740. doi: 10.3390/molecules26164740 (PMC8402032; doi:10.3390/molecules26164740)
Supplement: Supplementary file 1 [file molecules-26-04740-s001.zip]

Archive with 1 entries (1 files):
- molecules-1298327-supplementary.pdf
